# Supplementary material for: Alkaline Mineral Complex Water Attenuates Transportation-Induced Hepatic Lipid Metabolism Dysregulation by AMPKα-SREBP-1c/PPARα Pathways
Source: Int J Mol Sci. 2024 Oct 23;25(21):11373. doi: 10.3390/ijms252111373 (PMC11545688; doi:10.3390/ijms252111373)
Supplement: Supplementary file 1 [file ijms-25-11373-s001.zip]

Archive with 1 entries (1 files):
- ijms-3242741-supplementary.pdf
